# Supplementary material for: Proline–Proline Dyad in the Fusion Peptide of the Murine β–Coronavirus Spike Protein’s S2 Domain Modulates Its Neuroglial Tropism
Source: Viruses. 2023 Jan 12;15(1):215. doi: 10.3390/v15010215 (PMC9865228; doi:10.3390/v15010215)
Supplement: Supplementary file 1 [file viruses-15-00215-s001.zip]

Archive with 1 entries (1 files):
- viruses-2007031-supplementary.pdf
